# Supplementary material for: Platelet‐rich plasma intra‐articular knee injections from open preparation techniques do not pose a higher risk of joint infection: A systematic review of 91 randomized controlled trials and 5914 injections
Source: J Exp Orthop. 2024 Sep 23;11(3):e70002. doi: 10.1002/jeo2.70002 (PMC11420304; doi:10.1002/jeo2.70002)
Supplement: Supplementary file 1 — Supplementary Information [file JEO2-11-e70002-s001.xlsx]

## Sheet: Hoja1
Authors	Year	Study	PRP technique type	PRP commercial kit	# of patients	# of injected knees	Lost to follow-up	Joint infections	Preparation setting	Laminar flow
Acosta-Olivo C, Esponda-Colmenares F, Vilchez-Cavazos F, Lara-Arias J, Mendoza-Lemus O, Ramos-Morales T	2014	[Platelet rich plasma versus oral paracetamol for the treatment of early knee osteoarthritis. Preliminary study]. Cir Cir. 2014 Mar-Apr;82(2):163-9	Closed	Biomet GPS III, USA	21	42	Not reported	Not reported	Laboratory	Not reported
Angoorani H, Mazaherinezhad A, Marjomaki O, Younespour S	2015	Treatment of knee osteoarthritis with platelet-rich plasma in comparison with transcutaneous electrical nerve stimulation plus exercise: A randomized clinical trial. Med J Islam Repub Iran 29:223.	Closed	MOOHAN Tubex PRP Kit, South Korea	27	54	1	0	Hospital	Not reported
Anz AW, Hubbard R, Rendos NK, Everts PA, Andrews JR, Hackel JG	2020	Bone Marrow Aspirate Concentrate Is Equivalent to Platelet-Rich Plasma for the Treatment of Knee Osteoarthritis at 1 Year: A Prospective, Randomized Trial. Orthop J Sport MedDOI: 10.1177/2325967119900958	Closed	EmCyte PurePRP, USA	41	41	1	Not reported	Outpatient clinic	Not reported
Arliani GG, Durigon TS, Pedroso JP, Ferreira GF, Oksman D, Oliveira VO	2022	Intra-articular Infiltration of Platelet-Rich Plasma versus Hyaluronic Acid in Patients with Primary Knee Osteoarthritis: Preliminary Results from a Randomized Clinical Trial. Rev Bras Ortop. 57(3):402–408	Closed	Arthrex ACP, USA	14	42	0	0	Laboratory	Not reported
Bansal H, Leon J, Pont JL, Wilson DA, Bansal A, Agarwal D, Preoteasa I	2021	Platelet-rich plasma (PRP) in osteoarthritis (OA) knee: Correct dose critical for long term clinical efficacy. Sci Rep. 11(1):3971	Open	None	64	64	11	0	Not reported	Not reported
Baria M, Pedroza A, Kaeding C, Durgam S, Duerr R, Flanigan D, Borchers J, Magnussen R	2022	Platelet-Rich Plasma Versus Microfragmented Adipose Tissue for Knee Osteoarthritis: A Randomized Controlled Trial. Orthop J Sport Med. DOI: 10.1177/23259671221120678	Closed	Arthrex Angel cPRP, USA	33	33	0	0	Not reported	Not reported
Barman A, Prakash S, Sahoo J, Mukherjee S, Maiti R, Roy SS	2022	Single intra-articular injection with or without intra-osseous injections of platelet-rich plasma in the treatment of osteoarthritis knee: a single-blind, randomized clinical trial. Injury. 53(3):1247‐1253	Open	None	50	50	0	0	Not reported	Yes
Bastos R, Mathias M, Andrade R, Amaral RJFC, Schott V, Balduino A, Bastos R, Miguel Oliveira J, Reis RL, Rodeo S, Espregueira-Mendes J	2019	Intra-articular injection of culture-expanded mesenchymal stem cells with or without addition of platelet-rich plasma is effective in decreasing pain and symptoms in knee osteoarthritis: a controlled, double-blind clinical trial. Knee Surgery, Sport Traumatol Arthrosc. 28(6):1989–1999	Open	None	14	14	0	Not reported	Not reported	Not reported
Bastos R, Mathias M, Andrade R, Bastos R, Balduino A, Schott V, Rodeo S, Espregueira-Mendes J	2018	Intra-articular injections of expanded mesenchymal stem cells with and without addition of platelet-rich plasma are safe and effective for knee osteoarthritis. Knee Surg Sport Traumatol Arthrosc. 26(11):3342–3350	Open	None	9	9	0	0	Laboratory	Not reported
Bennell KL, Paterson KL, Metcalf BR, Duong V, Eyles J, Kasza J, Wang Y, Cicuttini F, Buchbinder R, Forbes A, Harris A, Yu SP, Connell D, Linklater J, Wang BH, Oo WM, Hunter DJ	2021	Effect of Intra-articular Platelet-Rich Plasma vs Placebo Injection on Pain and Medial Tibial Cartilage Volume in Patients With Knee Osteoarthritis: The RESTORE Randomized Clinical Trial. JAMA. 326(20):2021–2030	Closed	Regen Lab SA, Switzerland	144	432	3	0	Not reported	Not reported
Buendía-López D, Medina-Quirós M, Fernández-Villacañas Marín MÁ	2018	Clinical and radiographic comparison of a single LP-PRP injection, a single hyaluronic acid injection and daily NSAID administration with a 52-week follow-up: a randomized controlled trial. J Orthop Traumatol. 19(1), 3	Open	None	35	35	2	0	Not reported	Not reported
Cerza F, Carnì S, Carcangiu A, Di Vavo I, Schiavilla V, Pecora A, De Biasi G, Ciuffreda M	2012	Comparison Between Hyaluronic Acid and Platelet-Rich Plasma, Intra-articular Infiltration in the Treatment of Gonarthrosis. Am J Sports Med. 40(12):2822–2827	Closed	Arthrex ACP, USA	60	240	0	Not reported	Hospital	Not reported
Chen CPC, Chen J-L, Hsu C-C, Pei Y-C, Chang W-H, Lu H-C	2019	Injecting autologous platelet rich plasma solely into the knee joint is not adequate in treating geriatric patients with moderate to severe knee osteoarthritis. Exp Gerontol. 119:1–6	Closed	Regen Lab Regen ACR-C Classic, Switzerland	15	45	0	Not reported	Not reported	Not reported
Cole BJ, Karas V, Hussey K, Merkow DB, Pilz K, Fortier LA	2016	Hyaluronic Acid Versus Platelet-Rich Plasma: A Prospective, Double-Blind Randomized Controlled Trial Comparing Clinical Outcomes and Effects on Intra-articular Biology for the Treatment of Knee Osteoarthritis. Am J Sports Med. 45(2):339–346	Open	None	52	106	3	Not reported	Not reported	Not reported
Dallo I, Szwedowski D, Mobasheri A, Irlandini E, Gobbi A	2021	A Prospective Study Comparing Leukocyte-Poor Platelet-Rich Plasma Combined with Hyaluronic Acid and Autologous Microfragmented Adipose Tissue in Patients with Early Knee Osteoarthritis. Stem Cells Dev. 30(13):651-659	Closed	Celullar Matrix Regen Lab SA, Switzerland	25	40	0	0	Not reported	Not reported
Danieli MV, Guerreiro JPF, Queiroz AO, da Rosa Pereira H, Cataneo DC	2020	Leucocyte-poor-platelet-rich plasma intra-operative injection in chondral knee injuries improve patients outcomes. A prospective randomized trial. Int Orthop. 45(2):463–471	Open	None	40	40	7	Not reported	Operating room	Not reported
Di Martino A, Boffa A, Andriolo L, Romandini I, Altamura SA, Cenacchi A, Roverini V, Zaffagnini S, Filardo G	2022	Leukocyte-Rich versus Leukocyte-Poor Platelet-Rich Plasma for the Treatment of Knee Osteoarthritis: A Double-Blind Randomized Trial. Am J Sports Med. 50(3):609–617	Open	None	96	288	2	0	Transfusion Medicine Service	Not reported
Di Martino A, Di Matteo B, Papio T, Tentoni F, Selleri F, Cenacchi A, Kon E, Filardo G	2018	Platelet-Rich Plasma Versus Hyaluronic Acid Injections for the Treatment of Knee Osteoarthritis: Results at 5 Years of a Double-Blind, Randomized Controlled Trial. Am J Sports Med. 47(2):347–354	Open	None	96	288	9	Not reported	Transfusion Medicine Service	Not reported
Dório M, Pereira RMR, Luz AGB, Deveza LA, de Oliveira RM, Fuller R	2021	Efficacy of platelet-rich plasma and plasma for symptomatic treatment of knee osteoarthritis: a double-blinded placebo-controlled randomized clinical trial. BMC Musculoskelet Disord. 22(1):822	Open	None	20	20	2	0	Laboratory	Yes
Duif C, Vogel T, Topcuoglu F, Spyrou G, von Schulze Pellengahr C, Lahner M	2015	Does intraoperative application of leukocyte-poor platelet-rich plasma during arthroscopy for knee degeneration affect postoperative pain, function and quality of life? A 12-month randomized controlled double-blind trial. Arch Orthop Trauma Surg. 135(7):971–977	Closed	Arthrex ACP, USA	24	24	2	Not reported	Operating room	Not reported
Dulic O, Rasovic P, Lalic I, Kecojevic V, Gavrilovic G, Abazovic D, Maric D, Miskulin M, Bumbasirevic M	2021	Bone Marrow Aspirate Concentrate versus Platelet Rich Plasma or Hyaluronic Acid for the Treatment of Knee Osteoarthritis. Medicina (Kaunas). 57(11):1193	Closed	Arthrex Angel cPRP, USA	36	36	2	0	Not reported	Not reported
Duymus TM, Mutlu S, Dernek B, Komur B, Aydogmus S, Kesiktas FN	2016	Choice of intra-articular injection in treatment of knee osteoarthritis: platelet-rich plasma, hyaluronic acid or ozone options. Knee Surgery, Sport Traumatol Arthrosc. 25(2):485–492	Closed	Ycellbio Y-PRP, Korea	39	78	6	0	Not reported	Not reported
Elawamy A, Kamel EZ, Mahran SA, Abdellatif H, Hassanien M	2021	Efficacy of Genicular Nerve Radiofrequency Ablation Versus Intra-Articular Platelet Rich Plasma in Chronic Knee Osteoarthritis: A Single-Blind Randomized Clinical Trial. Pain physician. 24(2), 127–134	Open	None	100	100	0	0	Laboratory	Not reported
Elik H, Doğu B, Yılmaz F, Begoğlu FA, Kuran B	2020	The efficiency of platelet-rich plasma treatment in patients with knee osteoarthritis. J Back Musculoskelet Rehabil. 33(1):127–138	Open	None	30	90	0	0	Not reported	Not reported
Elksniņš-Finogejevs A, Vidal L, Peredistijs A	2020	Intra-articular platelet-rich plasma vs corticosteroids in the treatment of moderate knee osteoarthritis: a single-center prospective randomized controlled study with a 1-year follow up. J Orthop Surg Res. 15(1):257	Closed	Fidia Hy-Tissue PRP system, Italy	20	20	1	0	Not reported	Not reported
Filardo G, Di Matteo B, Di Martino A, Merli ML, Cenacchi A, Fornasari P, Marcacci M, Kon E	2015	Platelet-Rich Plasma Intra-articular Knee Injections Show No Superiority Versus Viscosupplementation. Am J Sports Med. 43(7):1575–1582	Open	None	96	282	0	0	Transfusion Medicine Service	Not reported
Filardo G, Kon E, Di Martino A, Di Matteo B, Merli ML, Cenacchi A, Fornasari PM, Marcacci M	2012	Platelet-rich plasma vs hyaluronic acid to treat knee degenerative pathology: study design and preliminary results of a randomized controlled trial. BMC Musculoskelet Disord 13:229	Open	None	54	0	0	0	Not reported	Not reported
Filardo G, Kon E, Pereira Ruiz MT, Vaccaro F, Guitaldi R, Di Martino A, Cenacchi A, Fornasari PM, Marcacci M	2011	Platelet-rich plasma intra-articular injections for cartilage degeneration and osteoarthritis: single- versus double-spinning approach. Knee Surgery, Sport Traumatol Arthrosc. 20(10):2082–2091	Open	None	144	216	0	0	Not reported	Yes
Forogh B, Mianehsaz E, Shoaee S, Ahadi T, Raissi GR, Sajadi S	2016	Effect of single injection of platelet-rich plasma in comparison with corticosteroid on knee osteoarthritis: a double-blind randomized clinical trial. J Sports Med Phys Fitness. 56(7-8), 901–908	Closed	MOOHAN Tubex PRP Kit, South Korea	24	24	1	Not reported	Not reported	Not reported
Ghai B, Gupta V, Jain A, Goel N, Chouhan D, Batra YK	2019	Efetividade do plasma rico em plaquetas no tratamento da dor em osteoartrite de joelho: estudo comparativo randômico e duplo‐cego. Brazilian J Anesthesiol. 69(5):439–447	Open	None	10	10	0	0	Transfusion Medicine Service	Not reported
Gobbi A, Dallo I, D’Ambrosi R	2023	Autologous microfragmented adipose tissue and leukocyte-poor platelet-rich plasma combined with hyaluronic acid show comparable clinical outcomes for symptomatic early knee osteoarthritis over a two-year follow-up period: a prospective randomized clinical. Eur J Orthop Surg Traumatol. 33(5):1895–1904	Closed	Celullar Matrix Regen Lab SA, Switzerland	40	120	0	0	Not reported	Not reported
Gobbi A, Lad D, Karnatzikos G	2014	The effects of repeated intra-articular PRP injections on clinical outcomes of early osteoarthritis of the knee. Knee Surgery, Sport Traumatol Arthrosc. 23(8):2170–2177	Closed	Celullar Matrix Regen Lab SA, Switzerland	93	119	14	0	Not reported	Not reported
Gong H, Huang B, Zheng Z, Fu L, Chen L	2022	Clinical Use of Platelet-Rich Plasma to Promote Tendon–Bone Healing and Graft Maturation in Anterior Cruciate Ligament Reconstruction—A Randomized Controlled Study. Indian J Orthop. 56(5):805–811	Closed	WEGO PRP Preparation Kits, China	60	60	3	0	Operating room	Not reported
Görmeli G, Görmeli CA, Ataoglu B, Çolak C, Aslantürk O, Ertem K	2015	Multiple PRP injections are more effective than single injections and hyaluronic acid in knees with early osteoarthritis: a randomized, double-blind, placebo-controlled trial. Knee Surgery, Sport Traumatol Arthrosc. 25(3):958–965	Open	None	89	177	6	0	Not reported	Not reported
Hart R, Safi A, Komzák M, Jajtner P, Puskeiler M, Hartová P	2013	Platelet-rich plasma in patients with tibiofemoral cartilage degeneration. Arch Orthop Trauma Surg. 133(9):1295–1301	Open	None	50	0	0	0	Laboratory	Not reported
Huang Y, Liu X, Xu X, Liu J	2019	Intra-articular injections of platelet-rich plasma, hyaluronic acid or corticosteroids for knee osteoarthritis. Orthopade. 48(3):239–247	Open	None	40	120	0	0	Not reported	Not reported
Joshi Jubert N, Rodríguez L, Reverté-Vinaixa MM, Navarro A	2017	Platelet-Rich Plasma Injections for Advanced Knee Osteoarthritis: A Prospective, Randomized, Double-Blinded Clinical Trial. Orthop J Sport Med. 5(2):2325967116689386	Open	None	35	35	1	0	Clean room	Yes
Kaminski R, Kulinski K, Kozar-Kaminska K, Wielgus M, Langner M, Wasko MK, Kowalczewski J, Pomianowski S	2018	A Prospective, Randomized, Double-Blind, Parallel-Group, Placebo-Controlled Study Evaluating Meniscal Healing, Clinical Outcomes, and Safety in Patients Undergoing Meniscal Repair of Unstable, Complete Vertical Meniscal Tears (Bucket Handle) Augmented wit. Biomed Res Int. DOI: 10.1155/2018/9315815	Open	None	19	21	1	0	Operating room	Not reported
Kaminski R, Maksymowicz-Wleklik M, Kulinski K, Kozar-Kaminska K, Dabrowska-Thing A, Pomianowski S	2019	Short-Term Outcomes of Percutaneous Trephination with a Platelet Rich Plasma Intrameniscal Injection for the Repair of Degenerative Meniscal Lesions. A Prospective, Randomized, Double-Blind, Parallel-Group, Placebo-Controlled Study. Int J Mol Sci. 20(4):856	Open	None	42	42	0	0	Outpatient clinic	Not reported
Kesiktas FN, Dernek B, Sen EI, Albayrak HN, Aydin T, Yildiz M	2020	Comparison of the short-term results of single-dose intra-articular peptide with hyaluronic acid and platelet-rich plasma injections in knee osteoarthritis: a randomized study. Clin Rheumatol. 39(10):3057–3064	Closed	Y-STEM i-STEM PRP Kit, Korea	18	18	0	0	Not reported	Not reported
Lamo-Espinosa JM, Blanco JF, Sánchez M, Moreno V, Granero-Moltó F, Sánchez-Guijo F, Crespo-Cullel Í, Mora G, San Vicente DD, Pompei-Fernández O, Aquerreta JD, Núñez-Córdoba JM, Vitoria Sola M, Valentí-Azcárate A, Andreu EJ, Del Consuelo Del Cañizo M, Valentí-Nin JR, Prósper F	2020	Phase II multicenter randomized controlled clinical trial on the efficacy of intra-articular injection of autologous bone marrow mesenchymal stem cells with platelet rich plasma for the treatment of knee osteoarthritis. J Transl Med. 18(1):356	Closed	BTI System II PRGF-Endoret, Spain	56	56	6	0	Not reported	Not reported
Lana JFSD, Weglein A, Sampson SE, Vicente EF, Huber SC, Souza C V, Ambach MA, Vincent H, Urban-Paffaro A, Onodera CMK, Annichino-Bizzacchi JM, Santana MHA, Belangero WD	2016	Randomized controlled trial comparing hyaluronic acid, platelet-rich plasma and the combination of both in the treatment of mild and moderate osteoarthritis of the knee. J Stem Cells Regen Med. 12(2):69–78	Open	None	69	69	0	0	Not reported	Not reported
Lee GW, Son J-H, Kim J-D, Jung G-H	2012	Is platelet-rich plasma able to enhance the results of arthroscopic microfracture in early osteoarthritis and cartilage lesion over 40 years of age? Eur J Orthop Surg Traumatol. 23(5):581–587	Closed	Medtronic Magellan Autologous Platelet Separator, USA	24	24	0	0	Operating room	Not reported
Lin K-Y, Yang C-C, Hsu C-J, Yeh M-L, Renn J-H	2019	Intra-articular Injection of Platelet-Rich Plasma Is Superior to Hyaluronic Acid or Saline Solution in the Treatment of Mild to Moderate Knee Osteoarthritis: A Randomized, Double-Blind, Triple-Parallel, Placebo-Controlled Clinical Trial. Arthroscopy. 35(1):106–117	Closed	Regen Lab RegenKit-THT, Switzerland	31	31	1	0	Not reported	Not reported
Lisi C, Perotti C, Scudeller L, Sammarchi L, Dametti F, Musella V, Di Natali G	2017	Treatment of knee osteoarthritis: platelet-derived growth factors vs. hyaluronic acid. A randomized controlled trial. Clin Rehabil. 32(3):330–339	Open	None	28	87	3	0	Transfusion Medicine Service	Not reported
Louis ML, Dumonceau RG, Jouve E, Cohen M, Djouri R, Richardet N, Jourdan E, Giraudo L, Dumoulin C, Grimaud F, George FD, Veran J, Sabatier F, Magalon J	2021	Intra-Articular Injection of Autologous Microfat and Platelet-Rich Plasma in the Treatment of Knee Osteoarthritis: A Double-Blind Randomized Comparative Study. Arthroscopy. 37(10):3125-3137.e3	Open	None	19	19	1	0	Operating room	Not reported
Louis ML, Magalon J, Jouve E, Bornet CE, Mattei JC, Chagnaud C, Rochwerger A, Veran J, Sabatier F	2018	Growth Factors Levels Determine Efficacy of Platelets Rich Plasma Injection in Knee Osteoarthritis: A Randomized Double Blind Noninferiority Trial Compared With Viscosupplementation. Arthroscopy. 34(5):1530-1540.e2	Open	None	26	26	9	0	Clean room	Yes
Mochizuki T, Yano K, Ikari K, Hiroshima R, Kawakami K, Koenuma N, Ishibashi M, Shirahata T, Momohara S	2016	Platelet-rich plasma for the reduction of blood loss after total knee arthroplasty: a clinical trial. Eur J Orthop Surg Traumatol. 26(8):901–905	Open	None	109	109	0	0	Operating room	Not reported
Montañez-Heredia E, Irízar S, Huertas PJ, Otero E, Del Valle M, Prat I, Díaz-Gallardo MS, Perán M, Marchal JA, Hernandez-Lamas MDC	2016	Intra-Articular Injections of Platelet-Rich Plasma versus Hyaluronic Acid in the Treatment of Osteoarthritic Knee Pain: A Randomized Clinical Trial in the Context of the Spanish National Health Care System. Int J Mol Sci. 17(7):1064	Open	None	27	27	0	0	Transfusion Medicine Service	Yes
Papalia R, Zampogna B, Russo F, Vasta S, Tirindelli MC, Nobile C, Di Martino AC, Vadalà G, Denaro V	2016	Comparing hybrid hyaluronic acid with PRP in end career athletes with degenerative cartilage lesions of the knee. J Biol Regul Homeost Agents. 30(4 Suppl 1), 17–23	Closed	RegenLab RegenKit THT, USA	24	69	1	0	Not reported	Not reported
Park Y-B, Kim J-H, Ha C-W, Lee D-H	2021	Clinical Efficacy of Platelet-Rich Plasma Injection and Its Association With Growth Factors in the Treatment of Mild to Moderate Knee Osteoarthritis: A Randomized Double-Blind Controlled Clinical Trial As Compared With Hyaluronic Acid. Am J Sports Med. 49(2):487–496	Closed	Biomet GPS III, USA	55	55	0	0	Not reported	Not reported
Patel S, Dhillon MS, Aggarwal S, Marwaha N, Jain A	2013	Treatment With Platelet-Rich Plasma Is More Effective Than Placebo for Knee Osteoarthritis. Am J Sports Med. 41(2):356–364	Open	None	52	154	1	0	Transfusion Medicine Service	Yes
Paterson KL, Nicholls M, Bennell KL, Bates D	2016	Intra-articular injection of photo-activated platelet-rich plasma in patients with knee osteoarthritis: a double-blind, randomized controlled pilot study. BMC Musculoskelet Disord. 17:67	Open	None	11	11	1	0	Not reported	Not reported
Pishgahi A, Abolhasan R, Shakouri SK, Soltani-Zangbar MS, Dareshiri S, Ranjbar Kiyakalayeh S, Khoeilar A, Zamani M, Motavalli Khiavi F, Pourabbas Kheiraddin B, Mehdizadeh A, Yousefi M	2020	Effect of Dextrose Prolotherapy, Platelet Rich Plasma and Autologous Conditioned Serum on Knee Osteoarthritis: A Randomized Clinical Trial. Iran J Allergy Asthma Immunol. 19(3):243-252	Open	None	30	30	0	0	Not reported	Not reported
Raeissadat SA, Gharooee Ahangar A, Rayegani SM, Minator Sajjadi M, Ebrahimpour A, Yavari P	2020	Platelet-Rich Plasma-Derived Growth Factor vs Hyaluronic Acid Injection in the Individuals with Knee Osteoarthritis: A One Year Randomized Clinical Trial. J Pain Res. 13:1699–1711	Closed	Arya Mabna Tashkhis Rooyagen PRP, Iran	60	60	7	0	Laboratory	Not reported
Raeissadat SA, Ghazi Hosseini P, Bahrami MH, Salman Roghani R, Fathi M, Gharooee Ahangar A, Darvish M	2021	The comparison effects of intra-articular injection of Platelet Rich Plasma (PRP), Plasma Rich in Growth Factor (PRGF), Hyaluronic Acid (HA), and ozone in knee osteoarthritis; a one year randomized clinical trial. BMC Musculoskelet Disord. 22(1):134	Closed	Arya Mabna Tashkhis Rooyagen PRP, Iran	59	118	7	0	Not reported	Not reported
Raeissadat SA, Ghorbani E, Taheri MS, Soleimani R, Rayegani SM, Babaee M, Payami S	2020	MRI changes after platelet rich plasma injection in knee osteoarthritis (Randomized clinical trial). J Pain Res. 13:65–73	Closed	Arya Mabna Tashkhis Rooyagen PRP, Iran	23	23	2	Not reported	Laboratory	Not reported
Raeissadat SA, Rayegani SM, Ahangar AG, Abadi PH, Mojgani P, Ahangar OG	2017	Efficacy of Intra-articular Injection of a Newly Developed Plasma Rich in Growth Factor (PRGF) Versus Hyaluronic Acid on Pain and Function of Patients with Knee Osteoarthritis: A Single-Blinded Randomized Clinical Trial. Clin Med Insights Arthritis Musculoskelet Disord. DOI: 10.1177/1179544117733452	Closed	Arya Mabna Tashkhis Rooyagen PRP, Iran	40	108	2	0	Laboratory	Not reported
Raeissadat SA, Rayegani SM, Hassanabadi H, Fathi M, Ghorbani E, Babaee M, Azma K	2015	Knee Osteoarthritis Injection Choices: Platelet- Rich Plasma (PRP) Versus Hyaluronic Acid (A one-year randomized clinical trial). Clin Med Insights Arthritis Musculoskelet Disord. 8:1–8	Closed	Arya Mabna Tashkhis Rooyagen PRP, Iran	87	174	2	Not reported	Laboratory	Not reported
Rahimzadeh P, Imani F, Faiz SHR, Alebouyeh MR, Azad-Ehyaei D, Bahari L, Memarian A, Kim KH	2016	Adding intra-articular growth hormone to platelet rich plasma under ultrasound guidance in knee osteoarthritis: A comparative double-blind clinical trial. Anesthesiol Pain Med. 6(6), e41719	Open	None	54	54	Not reported	0	Not reported	Not reported
Rahimzadeh P, Imani F, Faiz SHR, Entezary SR, Zamanabadi MN, Alebouyeh MR	2018	The effects of injecting intra-articular platelet-rich plasma or prolotherapy on pain score and function in knee osteoarthritis. Clin Interv Aging. 13:73–79	Closed	Iran Standard Kit, Iran	21	42	Not reported	0	Not reported	Not reported
Razaq M, Qasim A, Assim Th, Ramzi R	2020	Combination of platelet-rich plasma and hyaluronic acid in the treatment of moderate and severe osteoarthritis of the knee joint. Rheumatology (Bulgaria). 28(4), 31–35	Open	None	17	51	Not reported	Not reported	Not reported	Not reported
Reyes-Sosa R, Lugo-Radillo A, Cruz-Santiago L, Garcia-Cruz CR, Mendoza-Cano O	2020	Clinical comparison of platelet-rich plasma injection and daily celecoxib administration in the treatment of early knee osteoarthritis: A randomized clinical trial. Journal of applied biomedicine. 18(2-3), 41–45	Open	None	30	98	0	0	Not reported	Not reported
Riewruja K, Phakham S, Sompolpong P, Reantragoon R	2022	Cytokine Profiling and Intra-Articular Injection of Autologous Platelet-Rich Plasma in Knee Osteoarthritis. Int J Mol Sci. 23(2), 890	Open	None	40	40	1	0	Not reported	Not reported
Ruane JJ, Ross A, Zigmont V, McClure D, Gascon G	2021	A Single-Blinded Randomized Controlled Trial of Mesenchymal Stem Cell Therapy for the Treatment of Osteoarthritis of the Knee with Active Control. J Stem Cells Regen Med. 2;17(1):3-17	Closed	AcCELLerated Biologics AB60 Pure, USA	15	15	0	Not reported	Outpatient clinic	Not reported
Sánchez M, Delgado D, Sánchez P, Muiños-López E, Paiva B, Granero-Moltó F, Prósper F, Pompei O, Pérez JC, Azofra J, Padilla S, Fiz N	2016	Combination of Intra-Articular and Intraosseous Injections of Platelet Rich Plasma for Severe Knee Osteoarthritis: A Pilot Study. Biomed Res Int. DOI: 10.1155/2016/4868613	Open	None	14	42	1	0	Not reported	Not reported
Say F, Gürler D, Yener K, Bülbül M, Malkoc M	2013	Platelet-rich plasma injection is more effective than hyaluronic acid in the treatment of knee osteoarthritis. Acta Chir Orthop Traumatol Cech. 2013;80(4):278-83	Open	None	45	45	0	0	Not reported	Not reported
Sdeek M, Sabry D, El-Sdeek H, Darweash A	2021	Intra-articular injection of Platelet rich plasma versus Hyaluronic acid for moderate knee osteoarthritis. A prospective, double-blind randomized controlled trial on 189 patients with follow-up for three years. Acta Orthop Belg. 87(4):729-734	Open	None	95	285	Not reported	0	Not reported	Not reported
Simental-Mendía M, Acosta-Olivo CA, Hernández-Rodríguez AN, Santos-Santos OR, de la Garza-Castro S, Peña-Martínez VM, Vilchez-Cavazos F	2019	Intraarticular injection of platelet-rich plasma in knee osteoarthritis: single versus triple application approach. Pilot study. Acta Reumatol Port. 44(2):138-144	Open	None	35	69	0	0	Not reported	Yes
Simental-Mendía M, Vílchez-Cavazos JF, Peña-Martínez VM, Said-Fernández S, Lara-Arias J, Martínez-Rodríguez HG	2016	Leukocyte-poor platelet-rich plasma is more effective than the conventional therapy with acetaminophen for the treatment of early knee osteoarthritis. Arch Orthop Trauma Surg. 136(12):1723-1732	Open	None	33	99	6	0	Clean room	Yes
Singh N, Trivedi V, Kumar V, Mishra NK, Ahmad S, Ayar SJ, Kataria SS, Kharbanda H	2022	A Comparative Study of Osteoarthritis Knee Arthroscopy versus Intra-Articular Platelet Rich Plasma Injection: A Randomised Study. Malays Orthop J. 16(2):31-40	Open	None	35	35	0	0	Department of Pathology	Not reported
Sit RWS, Wu RWK, Law SW, Zhang DD, Yip BHK, Ip AKK, Rabago D, Reeves KD, Wong SYS	2019	Intra-articular and extra-articular platelet-rich plasma injections for knee osteoarthritis: A 26-week, single-arm, pilot feasibility study. Knee. 26(5):1032-1040	Closed	Harvest Terumo SmartPRep System, USA	12	12	0	0	Not reported	Not reported
Smith PA	2016	Intra-articular Autologous Conditioned Plasma Injections Provide Safe and Efficacious Treatment for Knee Osteoarthritis: An FDA-Sanctioned, Randomized, Double-blind, Placebo-controlled Clinical Trial. Am J Sports Med. 44(4):884-91	Closed	Arthrex ACP, USA	15	45	0	0	Not reported	Not reported
Solomon R, Hommen JP, Travascio F	2022	Effects of Platelet-Rich Osteoconductive-Osteoinductive Allograft Compound on Tunnel Widening of ACL Reconstruction: A Randomized Blind Analysis Study. Pathophysiology. 29(3):394-404	Closed	Arthrex ACP, USA	10	10	1	0	Pre-op holding area	Not reported
Spaková T, Rosocha J, Lacko M, Harvanová D, Gharaibeh A	2012	Treatment of knee joint osteoarthritis with autologous platelet-rich plasma in comparison with hyaluronic acid. Am J Phys Med Rehabil. 91(5):411-7	Open	None	60	180	0	0	Clean room	Yes
Stevens HP, van Boxtel J, van Dijck R, van Dongen JA	2020	Platelet rich STROMA, the combination of PRP and tSVF and its potential effect on osteoarthritis of the knee. Applied Sciences (Switzerland). 10(14), 4691	Closed	Arthrex ACP, USA	15	15	0	0	Not reported	Not reported
Su K, Bai Y, Wang J, Zhang H, Liu H, Ma S	2018	Comparison of hyaluronic acid and PRP intra-articular injection with combined intra-articular and intraosseous PRP injections to treat patients with knee osteoarthritis. Clin Rheumatol. 37(5):1341-1350	Open	None	54	108	2	0	Not reported	Not reported
Subramanyam K, Alguvelly R, Mundargi A, Khanchandani P	2021	Single versus multi-dose intra-articular injection of platelet rich plasma in early stages of osteoarthritis of the knee: A single-blind, randomized, superiority trial. Arch Rheumatol. 36(3):326-334	Open	None	90	180	0	0	Operating room	Not reported
Sun SF, Lin GC, Hsu CW, Lin HS, Liou IS, Wu SY	2021	Comparing efficacy of intraarticular single crosslinked Hyaluronan (HYAJOINT Plus) and platelet-rich plasma (PRP) versus PRP alone for treating knee osteoarthritis. Sci Rep. 11(1):140	Closed	TCM Biotech PLTenus PLUS Platelet Concentrate Separator, Taiwan	85	85	7	0	Not reported	Not reported
Szwedowski D, Mobasheri A, Moniuszko A, Zabrzyński J, Jeka S	2022	Intra-Articular Injection of Platelet-Rich Plasma Is More Effective than Hyaluronic Acid or Steroid Injection in the Treatment of Mild to Moderate Knee Osteoarthritis: A Prospective, Randomized, Triple-Parallel Clinical Trial. Biomedicines. 10(5):991	Open	None	25	25	0	0	Not reported	Not reported
Taniguchi Y, Yoshioka T, Kanamori A, Aoto K, Sugaya H, Yamazaki M	2018	Intra-articular platelet-rich plasma (PRP) injections for treating knee pain associated with osteoarthritis of the knee in the Japanese population: a phase I and IIa clinical trial. Nagoya J Med Sci. 80(1):39-51	Open	None	10	30	0	0	Laboratory	Yes
Torrero JI, Aroles F, Ferrer D	2012	Treatment of knee chondropathy with platelet rich plasma. Preliminary results at 6 months of follow-up with only one injection. J Biol Regul Homeost Agents. 26(2 Suppl 1), 71S–78S	Closed	Biomet GPS mini system, USA	30	30	0	Not reported	Operating room	Not reported
Tucker JD, Goetz LL, Duncan MB, Gilman JB, Elmore LW, Sell SA, McClure MJ, Quagliano PV, Martin CC	2021	Randomized, Placebo-Controlled Analysis of the Knee Synovial Environment Following Platelet-Rich Plasma Treatment for Knee Osteoarthritis. PM R. 13(7):707-719	Closed	Cytonics APIC PRP System, USA	11	11	1	0	Outpatient clinic	Not reported
Wang YC, Lee CL, Chen YJ, Tien YC, Lin SY, Chen CH, Chou PP, Huang HT	2022	Comparing the Efficacy of Intra-Articular Single Platelet-Rich Plasma(PRP) versus Novel Crosslinked Hyaluronic Acid for Early-Stage Knee Osteoarthritis: A Prospective, Double-Blind, Randomized Controlled Trial. Medicina (Kaunas). 58(8):1028	Closed	Aeon Acti-PRP, Taiwan	57	57	0	0	Not reported	Not reported
Wu YT, Hsu KC, Li TY, Chang CK, Chen LC	2018	Effects of Platelet-Rich Plasma on Pain and Muscle Strength in Patients With Knee Osteoarthritis. Am J Phys Med Rehabil. 97(4):248-254	Closed	Regen Lab RegenKit-THT-1, USA	20	20	0	0	Not reported	Not reported
Wu YT, Li TY, Lee KC, Lam KHS, Chang CY, Chang CK, Chen LC	2022	Efficacy of a Novel Intra-Articular Administration of Platelet-Rich Plasma One-Week Prior to Hyaluronic Acid versus Platelet-Rich Plasma Alone in Knee Osteoarthritis: A Prospective, Randomized, Double-Blind, Controlled Trial. J Clin Med. 11(11):3241	Closed	TCM Biotech PLTenus PLUS Platelet Concentrate Separator, Taiwan	46	46	1	Not reported	Not reported	Not reported
Xu Z, He Z, Shu L, Li X, Ma M, Ye C	2021	Intra-Articular Platelet-Rich Plasma Combined With Hyaluronic Acid Injection for Knee Osteoarthritis Is Superior to Platelet-Rich Plasma or Hyaluronic Acid Alone in Inhibiting Inflammation and Improving Pain and Function. Arthroscopy. 37(3):903-915	Open	None	58	96	8	0	Laboratory	Not reported
Yaradilmis YU, Demirkale I, Safa Tagral A, Caner Okkaoglu M, Ates A, Altay M	2020	Comparison of two platelet rich plasma formulations with viscosupplementation in treatment of moderate grade gonarthrosis: A prospective randomized controlled study. J Orthop. 20:240-246	Open	None	70	210	4	0	Not reported	Not reported
Yurtbay A, Say F, Çinka H, Ersoy A	2022	Multiple platelet-rich plasma injections are superior to single PRP injections or saline in osteoarthritis of the knee: the 2-year results of a randomized, double-blind, placebo-controlled clinical trial. Arch Orthop Trauma Surg. 142(10):2755-2768	Open	None	133	251	0	0	Not reported	Yes
Zaffagnini S, Andriolo L, Boffa A, Poggi A, Cenacchi A, Busacca M, Kon E, Filardo G, Di Martino A	2022	Microfragmented Adipose Tissue Versus Platelet-Rich Plasma for the Treatment of Knee Osteoarthritis: A Prospective Randomized Controlled Trial at 2-Year Follow-up. Am J Sports Med. 50(11):2881-2892	Open	None	55	55	5	0	Transfusion Medicine Service	Not reported
Zahir H, Dehghani B, Yuan X, Chinenov Y, Kim C, Burge A, Bandhari R, Nemirov D, Fava P, Moley P, Potter H, Nguyen J, Halpern B, Donlin L, Ivashkiv L, Rodeo S, Otero M	2021	In vitro responses to platelet-rich-plasma are associated with variable clinical outcomes in patients with knee osteoarthritis. Sci Rep. 11(1), 11493	Closed	Arthrex ACP, USA	51	51	0	0	Not reported	Not reported
